# Supplementary material for: Critical role for Piccolo in synaptic vesicle retrieval
Source: eLife. 2019 May 10;8:e46629. doi: 10.7554/eLife.46629 (PMC6541439; doi:10.7554/eLife.46629)
Supplement: Figure 3—source data 2. [file elife-46629-fig3-data2.txt]

from ij import IJ
from ij import *
from ij import ImagePlus
from ij import ImageStack
from ij.measure import *
from ij.plugin import *
from ij.process import *
from ij.plugin import ChannelSplitter
from ij.measure import Measurements
from ij.measure import ResultsTable
from ij.plugin import ImageCalculator
from ij.plugin import RGBStackConverter
from ij.plugin import StackCombiner

from ij.plugin.frame import RoiManager
from ij.process import ImageProcessor
from ij.process import ImageStatistics
from ij.gui import Roi
from ij.gui import PointRoi
from ij.gui import PointRoi
from ij.gui import OvalRoi
import math
from java.awt import *
from java.awt import Font
import itertools
import glob
import os

# Parameters

MakeGallery = True

save_gallery = True

roisize = 9 # this is the measured ROI, circular ROI with a diameter of roisize in pixels

GalleryROI = 30  # a rectangulaer ROI around the measured pint, gets extracted for gallery view

Pixelsize = 0.254 # pixel size of the camera
framerate = 0.33 # only for movies
 
threecolour = False # True # Set to True for 3 channel images

dataname = "P2_Measurements"

savepath =""  # expects subdirectories "Galleries" and "Measurements"


def normList2(L, normalizeTo=100):
    '''normalize values of a list to make its max = normalizeTo'''
    vMax = max(L)
    return [ x/(vMax*1.0)*normalizeTo for x in L]

def CalcVelocity(distancelist, framerate):
    return [x*framerate for x in distancelist]

def GenerateRGB(imp):
    channels1 = imp.getNChannels();
    slices1 = slices2 = imp.getNSlices();
    frames1 = frames2 = imp.getNFrames();
    c1 = imp.getChannel();
    z1 = imp.getSlice();
    t2 = imp.getFrame();
    imp2 = imp.createHyperStack("title2", 1, slices2, frames2, 24)
    RGBStackConverter().convertHyperstack(imp, imp2);
#    imp2.show()
    return imp2

def CombineStacks(imp1, imp2):
    imp1stack = imp1.getStack()
    imp2stack = imp2.getStack()
    imp3stack = StackCombiner().combineVertically(imp1stack, imp2stack)
    imp3 = ImagePlus("Combined Stacks", imp3stack)
#    imp3.show()
    print imp3
    return imp3

def ExtractChannel(imp, channel):
    imp_height = imp.getHeight()
    imp_width = imp.getWidth()
    channelnumber = imp.getNChannels()
    slicenumber = imp.getNSlices()
    timepoints = imp.getNFrames()
    imp2 = IJ.createHyperStack("Gallery",imp_width, imp_height, channelnumber, slicenumber, timepoints, 16)
    #imp2.copyLuts(imp)
    for frame in range(1,timepoints+1):
            imp.setT(frame)
            imp.setC(channel)
            imp.copy()
            imp2.setT(frame)
            imp2.setC(channel)
            imp2.paste()
    return imp2

def dist(p0, p1):
    """ Calculates the  distance between two xy coordinates, each
    each coordinated supplied by a tupel"""
    return math.sqrt((p0[0] - p1[0])**2 + (p0[1] - p1[1])**2)


## Generates a gallery from multiple point ROIs

imp = IJ.getImage() #get s the currently active image
roinumber = RoiManager.getInstance().getCount()
channelnumber = imp.getNChannels()
slicenumber = imp.getNSlices()
timer = 0
imp2 = IJ.createHyperStack("Gallery",GalleryROI, GalleryROI, channelnumber, slicenumber, roinumber, 16)
#imp2.copyLuts(imp)
MeanChannel1 = []
MeanChannel2 = []
MeanChannel3 = []
XYCoordinates = []
Distance = []
#print roinumber
#for roi in RoiManager.getInstance().getRoisAsArray(): ## Does not work for time, since only xz coordinates are returned
movietime = []
Lastcoordinates = (0,0)
for roi5 in range(roinumber):
    #print roi5
    RoiManager().getInstance().select(imp, roi5)
    roi = imp.getRoi()
    movietime.append(imp.getT())
    timer = timer + 1
 #  proi =  IJ.getImage().getRoi()
    px = roi.getXCoordinates()
    py = roi.getYCoordinates()
    bounds = roi.getBounds()
    #print bounds
    coord = (bounds.x, bounds.y)
    XYCoordinates.append(coord)
    if roi5 ==0:
        Distance.append(0.0)
    else:
        Distance.append(round(dist(Lastcoordinates, coord),3))    
    Lastcoordinates = coord
    #print coord
    roi2 = OvalRoi(coord[0]-(roisize/2), coord[1]-roisize/2, roisize,roisize)
    imp.setC(1)
    imp.setRoi(roi2)
    stats = imp.getStatistics(Measurements.MEAN | Measurements.AREA | Measurements.FERET | Measurements.CENTROID)
    MeanChannel1.append(stats.mean)
    imp.setC(2)
    stats = imp.getStatistics(Measurements.MEAN | Measurements.AREA | Measurements.FERET | Measurements.CENTROID)
    MeanChannel2.append(stats.mean)
    if channelnumber > 2:
       imp.setC(3)
       stats = imp.getStatistics(Measurements.MEAN | Measurements.AREA | Measurements.FERET | Measurements.CENTROID)
       MeanChannel3.append(stats.mean)
       threecolour = True
    if MakeGallery:
        roi3 = Roi(coord[0]-(GalleryROI/2), coord[1]-GalleryROI/2, GalleryROI,GalleryROI)
        imp.setC(1)
        imp.setRoi(roi3)
        imp.copy()
        imp2.setT(timer)
        imp2.setC(1)
        imp2.paste()
        imp.setC(2)
        imp.copy()
        imp2.setC(2)
        imp2.paste()
        if channelnumber > 2:
           imp.setC(3)
           imp.copy()
           imp2.setC(3)
           imp2.paste()
           threecolour = True

#parameters = 'columns=' +'3' + ' rows=2 scale=1 increment=1 border=4 font=12'
#print parameters
#print imp
if MakeGallery:
    imp3 = ExtractChannel(imp2, 1)
    imp4 = ExtractChannel(imp2, 2)
    if threecolour:
        imp5 = ExtractChannel(imp2,3)
    
    imp6 = CombineStacks(GenerateRGB(imp2), GenerateRGB(imp3))
    imp7 = CombineStacks(imp6, GenerateRGB(imp4))
    if threecolour:
        imp8 = CombineStacks(imp7, GenerateRGB(imp5))
        imp8.show()
    else:
        imp7.show()


NormChannel1 = normList2(MeanChannel1)
NormChannel2 = normList2(MeanChannel2)
if threecolour:
    NormChannel3 = normList2(MeanChannel3)
else:
    NormChannel3 = []

Velocity = CalcVelocity(Distance, framerate)

#print MeanChannel1
#print MeanChannel2
#print MeanChannel3
#print NormChannel1
#print NormChannel2
#print NormChannel3
#print XYCoordinates
#print Distance
#print Velocity
ort = ResultsTable()
ort.setPrecision(3)
#print ort.getCounter
# Setting and filling the ROI table
count = len(MeanChannel1)
for i in range(count):
    ort.incrementCounter()
    ort.addValue("ROI", i)
    ort.addValue("Channel 1", MeanChannel1[i])
    ort.addValue("Channel 2", MeanChannel2[i])
    if threecolour:
        ort.addValue("Channel 3", MeanChannel3[i])
    #ort.addValue("NormCh 1", NormChannel1[i])
    #ort.addValue("NormCh 2", NormChannel2[i])
    #if threecolour:
    #    ort.addValue("NormCh 3", NormChannel3[i])
    ort.addValue("X coordinate", str(XYCoordinates[i][0]))
    ort.addValue("Y coordinate", str(XYCoordinates[i][1]))
    #ort.addValue("Distance in um", str((Distance[i]*Pixelsize)))
    #ort.addValue("Velocity in um/s", str((Velocity[i]*Pixelsize)))
    #ort.addValue("Timepoint", str(movietime[i]))
ort.show("Measured intensities")


## Saving the data
dataname = imp.getShortTitle()


filename_tif = dataname+"_gallery_001.tif"
files_tif = glob.glob(savepath+"/Galleries/"+dataname+"*.tif")

files_tif.sort()
#print files
if len(files_tif) == 0:
    cur_num_tif = 0
else:
    cur_num_tif = int(os.path.basename(files_tif[-1])[-7:-4])
    filename_tif = os.path.basename(files_tif[-1][:-7])
    cur_num_tif +=1
    cur_num_tif = str(cur_num_tif).zfill(3)
    #print cur_num
    filename_tif = filename_tif+cur_num_tif+str( os.path.basename(files_tif[-1][-4:]))

savename_tif = savepath+"/galleries/"+filename_tif

if save_gallery:
    if threecolour:
        IJ.saveAs(imp8, "Tiff", savename_tif)
        imp8.changes = False
        imp8.close()
    else:
        IJ.saveAs(imp7, "Tiff", savename_tif)
        imp7.changes = False
        imp7.close()


filename = dataname+"_001.csv"
files = glob.glob(savepath+"/Measurements/"+dataname+"*.csv")

files.sort()
#print files
if len(files) == 0:
    cur_num = 0
else:
    cur_num = int(os.path.basename(files[-1])[-7:-4])
    filename = os.path.basename(files[-1][:-7])
    cur_num +=1
    cur_num = str(cur_num).zfill(3)
    #print cur_num
    filename = filename+cur_num+str( os.path.basename(files[-1][-4:]))
savename = savepath+"/Measurements/"+filename
ort.saveAs(savename)
